# Supplementary material for: Organic management pattern improves microbial community diversity and alters microbial network structure in karst tea plantation
Source: Heliyon. 2024 May 19;10(10):e31528. doi: 10.1016/j.heliyon.2024.e31528 (PMC11141352; doi:10.1016/j.heliyon.2024.e31528)
Supplement: Multimedia component 1 [file mmc1.xlsx]

## Sheet: Sheet1
Table S1: Soil physicochemical properties and Tea quality indicators in tea plantations with different agricultural management patterns
Indicators for soil and tea		Tea plantations with different modes of agricultural management
		TS	HY	XY
Soil physical and chemical properties	pH	4.15±0.05b	4.57±0.23ab	5.11±0.71a
	TN (g/kg)	1.93±0.30a	1.79±0.14ab	1.53±0.30b
	TP (g/kg)	0.66±0.16b	1.06±0.14a	0.60±0.06b
	TOC(g/kg)	27.57±0.72a	22.05±0.13b	21.98±0.74b
	Se (mg/kg)	0.34±0.03b	0.39±0.02a	0.30±0.03c
	K (g/kg)	8.32±0.68b	10.62±1.19a	9.69±0.79a
	Zn (mg/kg)	127.17±45.63b	244.72±92.33a	132.62±88.89b
	Al (g/kg)	39.43±9.56b	54.24±7.84a	42.91±3.51b
	AN (g/kg)	0.21±0.04b	0.99±0.44a	0.18±0.04b
	AP (mg/kg)	29.85±15.18b	58.56±31.33a	22.70±7.00b
	AK (g/kg)	0.19±0.05a	0.23±0.03a	0.27±0.10a
	NH4+N (mg/kg)	16.87±7.18a	12.06±3.04a	8.37±3.37a
	SBD	1.10±0.09a	1.17±0.10a	1.12±0.17a
	SWC (%)	0.25±0.03b	0.31±0.03a	0.25±0.04b
Tea quality	Se(mg/kg)	0.03±0.01a	0.03±0.01a	0.01±0.01b
	Mn(mg/kg)	528.40±44.48b	589.8±22.61a	481.8±22.77c
	Zn(mg/kg)	4.35±0.24a	4.43±0.38a	4.24±0.44a
	Fe(mg/kg)	23.98±1.45b	23.9±1.57b	27.14±1.40a
	WE (%)	42.16±3.76a	40.58±3.88a	44.44±2.89a
	GTP(g/100g)	3.61±2.56a	3.79±0.12a	2.71±0.13b
	Caffeine (mg/kg)	5758.14±375.32ab	6371.37±546.53a	4346.07±255.37b
