# Supplementary material for: Organic management pattern improves microbial community diversity and alters microbial network structure in karst tea plantation
Source: Heliyon. 2024 May 19;10(10):e31528. doi: 10.1016/j.heliyon.2024.e31528 (PMC11141352; doi:10.1016/j.heliyon.2024.e31528)
Supplement: Multimedia component 2 [file mmc2.xlsx]

## Sheet: Sheet1
	Table S2: Mantle test analysis of microbial communities about soil physicochemical properties and tea quality respectively, bold values indicate significance P<0.05 (VIF<5).
		B_Diversity		B_Richness		F_Diversity		F_Richness		A_Diversity		A_Richness
		Mantel r	P	Mantel r	P	Mantel r	P	Mantel r	P	Mantel r	P	Mantel r	P
Soil	pH	-0.10692	0.864	0.473079	0.007	0.246567	0.148	0.845151	0.004	-0.0976589	0.687	0.845151	0.003
	TOC	0.165757	0.067	0.353186	0.006	0.134839	0.121	0.298619	0.044	0.0347505	0.261	0.298619	0.044
	Al	-0.0708902	0.765	0.16193	0.105	0.243022	0.078	-0.180312	0.935	0.228412	0.049	-0.180312	0.935
	Zn	0.508435	0.001	0.261227	0.072	0.27916	0.108	0.00269267	0.329	0.0545882	0.293	0.00269267	0.328
	AN	0.149773	0.095	0.425235	0.016	0.00865063	0.231	-0.112461	0.721	0.591721	0.002	-0.112461	0.721
	AP	0.125307	0.114	0.223654	0.117	-0.128101	0.712	-0.191822	0.967	0.423249	0.015	-0.191822	0.959
	AK	-0.0802964	0.756	0.437919	0.01	-0.0100651	0.316	0.532841	0.02	-0.152196	0.871	0.532841	0.014
	NH4+N	-0.149941	0.982	-0.00884728	0.46	-0.0368987	0.462	0.155304	0.194	-0.107339	0.805	0.155304	0.183
	SBD	0.0397435	0.318	0.153421	0.171	-0.128611	0.641	0.205675	0.171	0.115939	0.17	0.205675	0.171
Tea	Se	0.0398969	0.275	0.212072	0.054	0.105003	0.212	0.0967764	0.245	0.238002	0.039	0.0967764	0.243
	Mn	0.0774642	0.187	0.50365	0.001	0.0524337	0.312	0.0886381	0.199	0.255446	0.021	0.0886381	0.199
	Zn	-0.078108	0.761	-0.132381	0.83	-0.057916	0.513	-0.0554661	0.521	0.0443117	0.303	-0.0554661	0.521
	Fe	-0.0923896	0.808	0.274346	0.043	0.539558	0.005	0.443196	0.026	-0.00957184	0.475	0.443196	0.026
	WE	-0.07417	0.77	-0.104842	0.77	0.00018982	0.41	-0.0773025	0.597	0.13389	0.159	-0.0773025	0.574
	Caffeine	0.244667	0.028	0.398787	0.004	0.106269	0.199	0.21021	0.068	0.0425623	0.29	0.21021	0.065
