# Supplementary material for: Organic management pattern improves microbial community diversity and alters microbial network structure in karst tea plantation
Source: Heliyon. 2024 May 19;10(10):e31528. doi: 10.1016/j.heliyon.2024.e31528 (PMC11141352; doi:10.1016/j.heliyon.2024.e31528)
Supplement: Multimedia component 3 [file mmc3.xlsx]

## Sheet: Sheet1
Table S3: Redundancy analysis of soil environmental factors, tea quality, and soil microorganisms (VIF<10) in tea plantations under different agricultural management model
		Bacteria				Fungi				Archaea
		RDA1	RDA2	Correlation(r2)	Significance(P)	RDA1	RDA2	Correlation(r2)	Significance(P)	RDA1	RDA2	Correlation(r2)	Significance(P)
Soil	pH	-0.254	0.967	0.371	0.054	-0.053	-0.999	0.328	0.095	0.999	0.038	0.278		0.144
	TOC	0.969	-0.245	0.56	0.01	0.785	0.62	0.605	0.004	-0.002	-1	0.21		0.237
	Al	0.957	-0.29	0.42	0.038	0.838	-0.546	0.596	0.005	0.676	0.737	0.182		0.293
	Zn	0.721	0.693	0.482	0.025	0.992	-0.129	0.343	0.076	0.723	-0.691	0.149		0.359
	AN	0.962	-0.272	0.758	0.001	0.997	0.081	0.562	0.012	0.881	-0.472	0.281		0.138
	AP	0.987	0.162	0.481	0.027	0.855	0.519	0.564	0.009	0.535	-0.845	0.357		0.071
	AK	-0.539	0.843	0.023	0.856	-0.136	-0.991	0.073	0.61	0.743	0.669	0.01		0.897
	NH4+N	0.535	-0.845	0.132	0.442	0.056	0.998	0.394	0.049	-0.626	-0.78	0.647		0.004
	SBD	0.472	0.882	0.296	0.104	0.98	-0.197	0.08	0.616	0.922	-0.387	0.404		0.059
Tea	Se	0.942	0.335	0.521	0.014	0.862	-0.507	0.444	0.024	-0.68	0.733	0.287		0.124
	Mn	0.995	0.101	0.62	0.005	0.998	0.056	0.588	0.004	-0.857	0.516	0.07		0.702
	Zn	0.617	0.787	0.212	0.269	0.962	-0.272	0.017	0.905	-0.284	0.959	0.09		0.567
	Fe	-0.868	-0.496	0.437	0.031	-0.95	0.312	0.259	0.164	-0.661	-0.75	0.152		0.367
	WE	-0.681	-0.733	0.224	0.237	-0.887	0.461	0.045	0.756	0.927	0.374	0.194		0.269
	Caffeine	1	-0.008	0.494	0.018	0.879	-0.477	0.644	0.003	-0.687	0.727	0.239		0.208
Note: Bolded values indicate significance (p < 0.05).
