# Supplementary material for: Organic management pattern improves microbial community diversity and alters microbial network structure in karst tea plantation
Source: Heliyon. 2024 May 19;10(10):e31528. doi: 10.1016/j.heliyon.2024.e31528 (PMC11141352; doi:10.1016/j.heliyon.2024.e31528)
Supplement: Multimedia component 4 [file mmc4.xlsx]

## Sheet: Sheet1
Table S4：Topological properties of soil microbial networks in tea plantations for three different agricultural management modes
Sample	Bacteria
	Node	Edge	Positive_edge	Negative_edge	Average_density	Transitivity	Diameter	Average_path.length
TS	2117	112061	111725	336	0.050032	0.573315	16	3.38839
	2194	115880	115529	351	0.0481685	0.567233	16	3.37211
	2267	116736	116400	336	0.0454489	0.565884	16	3.40456
	1947	102372	102059	313	0.0540384	0.58787	16	3.27578
	2048	107762	107437	325	0.05141	0.579308	16	3.35042
HY	2202	115204	114836	368	0.0475401	0.56802	16	3.36248
	2242	116654	116391	263	0.0464357	0.565907	16	3.37479
	2257	116670	116416	254	0.0458267	0.565901	16	3.38548
	2262	116672	116418	254	0.0456251	0.565913	16	3.39558
	2144	111963	111632	331	0.0487369	0.572985	16	3.34896
XY	2066	107447	107109	338	0.0503702	0.580103	16	3.39006
	2146	114029	113696	333	0.0495437	0.569553	16	3.35973
	2258	116674	116413	261	0.0457877	0.565903	16	3.38443
	2092	107641	107303	338	0.0492144	0.580962	16	3.38972
	2128	109920	109594	326	0.0485699	0.576093	16	3.38978
Bacteria network	2294	116835	116443	392	0.0444228	0.565797	16	3.41883
Sample	Fungi
TS	23	27	26	1	0.106719	0.575342	4	1.95833
	29	35	33	2	0.0862069	0.48	6	2.47651
	31	38	36	2	0.0817204	0.476636	6	2.55556
	17	14	13	1	0.102941	0.576923	3	1.52
	23	25	24	1	0.0988142	0.507042	5	2.2093
HY	31	38	36	2	0.0817204	0.476636	6	2.55556
	30	37	37	0	0.0850575	0.525773	6	2.46043
	22	29	29	0	0.125541	0.517241	6	2.55285
	31	38	37	1	0.0817204	0.50495	6	2.52903
	19	21	19	2	0.122807	0.40678	5	2.41304
XY	24	21	20	1	0.076087	0.555556	3	1.64103
	26	25	24	1	0.0769231	0.48	5	2.15068
	32	39	37	2	0.078629	0.476636	6	2.54651
	20	15	15	0	0.0789474	0.48	3	1.71875
	23	20	20	0	0.0790514	0.514286	3	1.77778
Fungi network	32	39	37	2	0.078629	0.476636	6	2.54651
Sample	Archara
TS	162	1238	1139	99	0.0949314	0.57901	8	2.95831
	174	1359	1252	107	0.090293	0.570588	9	3.06701
	174	1267	1164	103	0.0841805	0.576281	8	3.1159
	125	948	901	47	0.122323	0.625292	8	2.63795
	136	970	886	84	0.105664	0.623877	8	2.90474
HY	173	1380	1255	125	0.0927544	0.566445	8	2.93955
	138	690	629	61	0.0729927	0.564629	9	3.3513
	151	815	743	72	0.0719647	0.561029	10	3.43138
	159	1048	947	101	0.0834328	0.590412	9	3.20654
	167	1297	1223	74	0.0935719	0.583105	8	2.99565
XY	160	1194	1121	73	0.0938679	0.588187	9	3.02421
	167	1267	1197	70	0.0914075	0.583254	8	2.96091
	159	998	909	89	0.0794523	0.570705	9	3.20944
	160	1230	1146	84	0.0966981	0.587074	7	2.83754
	171	1275	1190	85	0.0877193	0.589208	9	3.00377
Archaea network	188	1424	1292	132	0.0810104	0.561748	8	3.06581
