# Supplementary material for: Organic management pattern improves microbial community diversity and alters microbial network structure in karst tea plantation
Source: Heliyon. 2024 May 19;10(10):e31528. doi: 10.1016/j.heliyon.2024.e31528 (PMC11141352; doi:10.1016/j.heliyon.2024.e31528)
Supplement: Multimedia component 5 [file mmc5.xlsx]

## Sheet: Sheet1
Table S5: Mantle test analysis of soil physicochemical properties and tea quality for CAZy functional genes, bold values indicate significance P<0.05 (VIF<5).
		CAZy_Diversity		CAZy_Richness
		Mantel r	P	Mantel r	P
Soil	pH	-0.16937	0.94	0.65834	0.005
	TOC	0.208032	0.06	0.192136	0.075
	Al	0.0334756	0.326	-0.0124397	0.458
	Zn	0.136977	0.175	0.0798264	0.189
	AN	-0.0839234	0.632	0.107328	0.155
	AP	-0.0782993	0.645	0.0339308	0.286
	AK	-0.084503	0.654	0.659051	0.001
	NH4+N	-0.0367146	0.549	0.10658	0.206
	SBD	0.0187724	0.436	0.194971	0.179
Tea	Se	0.0885592	0.174	0.0245168	0.375
	Mn	-0.0790031	0.749	0.235403	0.016
	Zn	0.0195427	0.401	-0.158532	0.877
	Fe	-0.155126	0.878	0.210184	0.136
	WE	-0.0890981	0.72	-0.110874	0.756
	Caffeine	0.063921	0.245	0.227952	0.043
